# Supplementary material for: Collateral Sensitivity to Fosfomycin of Tobramycin-Resistant Mutants of Pseudomonas aeruginosa Is Contingent on Bacterial Genomic Background
Source: Int J Mol Sci. 2023 Apr 7;24(8):6892. doi: 10.3390/ijms24086892 (PMC10138353; doi:10.3390/ijms24086892)
Supplement: Supplementary file 1 [file ijms-24-06892-s001.zip]

Archive with 1 entries (1 files):
- ijms-2242043-supplementary.pdf
